# Supplementary material for: Fluid supplementation accelerates epithelial repair during chemical colitis
Source: PLoS One. 2019 Apr 19;14(4):e0215387. doi: 10.1371/journal.pone.0215387 (PMC6474653; doi:10.1371/journal.pone.0215387)
Supplement: S2 Table — (XLSX) [file pone.0215387.s005.xlsx]

## Sheet: Fig 1
B	Body weight loss
		Control																	Fluid
	Mouse	1	2	3	4	5	6	7	8	9	10	11	12	13	14	15	16	17	1	2	3	4	5	6	7	8	9	10	11	12	13	14	15	16	17
Time (days)	0	0	0	0	0	0	0	0	0	0	0	0	0	0	0	0	0		0	0	0	0	0	0	0	0	0	0	0	0	0	0	0	0	0
	1	0.54	-1.08	-11.22	-1.09	2.78	1.45	3.54	3.32	4.26	0	0	0	0	0	0	0		1.07	2.94	4.35	0	2.87	1.96	0.5	1.95	3.77	2.74	0	0	0	0	0	0	0
	2	6.99	3.78	1.02	3.26	0.46	0	3.03	1.42	4.26	2.73	7.14	2.55	-2.56	5.64	3.33	7.41		-1.07	2.45	4.89	-1.03	1.91	1.47	0.5	2.93	7.55	1.83	1.46	5.53	2.53	3.17	1.32	3.09	4.31
	3	9.14	4.86	1.02	0	0.46	0.97	4.55	0.47	6.91	5.45	6.63	2.55	-2.99	5.64	5.71	6.02		1.6	3.92	3.8	1.55	0	0	0.5	5.85	6.6	0.91	2.44	6.03	5.05	9.52	3.52	6.19	4.78
	4	3.76	-1.62	1.02	-3.26	1.85	-2.42	0	-6.16	0.53	-3.02	-1.91	-0.5	3.52	-5.34	-0.9	-0.87		-0.53	-2.45	-0.54	-0.52	-3.83	-5.39	-2.51	-0.49	0.94	-1.37	0.48	-0.95	-3.85	-9.66	-1.28	0	-2.28
	5	6.45	1.08	-2.55	4.35	0.46	-1.93	-1.01	-4.74	0	-3.45	-4.31	-4.98	2.64	-8.74	-3.15	-3.93		-3.21	-0.98	-4.35	-0.52	-3.83	-5.88	-4.52	1.46	3.3	-2.28	0.48	-2.84	-4.81	-6.76	-0.43	-2.91	-8.68
	6	-4.3	-4.32	-13.27	0	-3.7	-3.86	-8.08	-10.43	-7.98	-8.62	-8.61	-11.94	-3.52	-15.05	-10.36	-10.92		-4.81	1.96	-3.8	-4.12	-5.26	-6.86	-7.54	0	0.94	-5.48	-3.81	-7.11	-9.62	-4.83	-5.53	-4.37	-13.24
	7	-7.53	-12.43	-14.29	-7.61	-11.11	-14.01	-13.13	-20.38	-14.89	-13.79	-9.09	-12.94	2.2	-16.5	-9.46	-14.85		-3.74	-4.9	-6.52	-10.82	-8.61	-12.75	-16.58	-3.9	-4.25	-9.59	-9.05	-9	-8.65	0.97	-5.53	-8.74	-11.87
	8					-16.2	-19.81	-20.2	-25.12	-19.68				2.2	-16.5	-9.46	-14.85							-18.63	-24.12	-7.32	-8.49	-13.24				0.97	-5.53	-8.74	-11.87
	9					-17.59	-22.71	-22.73	-28.91	-24.47				-2.2	-19.42	-15.77	-22.71							-21.57	-25.13	-12.2	-9.43	-15.07				0	-5.11	-14.08	-5.94
	10					-15.74	-27.54	-19.19	-28.91	-28.19				3.52	-15.05	-14.86	-24.02							-20.59	-28.14	-7.32	-5.19	-10.96				1.93	-2.55	-14.08	-3.65
	11					-15.74	-27.54	-19.19	-28.91	-28.19				6.61	-11.65	-15.32	-18.78							-20.59	-28.14	-7.32	-5.19	-10.96				2.9	-1.28	-16.5	0
	12					-8.33	-19.32	-8.59	-29.86	-31.38				4.85	-10.68	-15.32	-17.47							-12.25	-25.63	3.41	0	-5.02				-1.93	-3.83	-15.53	3.2
C	Disease Activity Index
		Control																	Fluid
	Mouse	1	2	3	4	5	6	7	8	9	10	11	12	13	14	15	16	17	1	2	3	4	5	6	7	8	9	10	11	12	13	14	15	16	17
Time (days)	0	0	0	0	0	0	0	0	0	0	0	0	0	0	0	0	0		0	0	0	0	0	0	0	0	0	0	0	0	0	0	0	0	0
	1	0	0.33	1	0.33	0	0	0	0	0	0	0	0	0	0	0	0		0	0	0	0	0	0	0	0	0	0	0	0	0	0	0	0	0
	2	0	0	0	0	0	0	0	0	0	0	0	0	0	0.33	0	0		0.33	0	0	0.33	0	0	0	0	0	0	0	0	0	0	0	0	0
	3	0	0	0	0.17	0	0	0	0	0.17	0	0	0	0	0.33	0	0		0	0	0	0	0	0	0	0	0	0	0	0	0	0	0	0	0
	4	0.33	1	0.17	0.33	0.17	0.67	1	1.33	0.17	1.17	1.33	0.67	1.67	0.17	0.33	0.67		1.17	0.33	0.5	0.33	1.17	0.83	1	0.33	0.33	0.83	0.5	0.17	1.17	1	0.83	0	0.5
	5	0.5	1.67	1.58	0.5	1.5	1.67	2.5	1.17	2.17	1.17	1	1.67	1.33	1.17	1.33	1		1.33	0.67	0.67	1.17	1.17	1.33	2.33	0.67	0.83	1.17	0.58	0.5	0.92	0.67	0.67	0.5	1.33
	6	2	2.17	3	1.67	1.67	1.83	2.5	2.67	2.83	1.67	1.33	2.25	2.83	1.17	1.67	2.17		1.67	0.33	1	1.5	1.5	2.17	2.67	0.67	1.5	2.67	0.75	1.83	1.5	0.67	1.17	1.25	1.75
	7	3	3.33	2.17	2.33	2	3.33	2.67	3.33	2.67	1.67	1.17	2.25	2	0.5	1.5	2.17		1.17	0.92	1	1.83	1.33	2	3.33	0.83	1.5	1.5	0.83	1.33	1.5	0.17	1	1.42	1.67
	8					2.83	3	2.5	3	2.67				2	0.5	1.5	2.17							2.33	3	1.17	1.33	1.67				0.17	1	1.42	1.67
	9					2	2.17	2	2.33	2.33				1.75	0.67	1.67	2							2	2.17	1.5	1.5	2.17				0.17	0.75	1.17	1
	10					1.83	1.67	2	2.33	1.67				1.67	0.17	1.33	1.92							1.83	1.5	1	1.33	1.42				0.17	0.5	1.17	0.67
	11					1.83	1.67	2	2.33	1.67				1.33	0.17	1.67	2							1.83	1.5	1	1.33	1.42				0.17	0.5	1.83	0.5
	12					1.17	1.33	0.92	2.5	1.58				1.17	0.17	1.83	1.83							1.25	1.83	0.17	0.5	0.92				0.33	0.5	1.67	0.33
D	Tail suspension test					E	Novel object recognition test
Mouse	Control	Fluid						Familiar												Novel
1	77	151					Mouse	1	2	3	4	5	6	7	8	9	10	11	12	1	2	3	4	5	6	7	8	9	10	11	12
2	126.6	90.6					Control	39	45	51	47	44	27	38	42	50	42	35	47	61	55	49	53	56	73	62	58	50	58	65	53
3	96.6						Fluid	45	42	57	53		33	41	39	49	39	36	39	55	58	43	47		67	59	61	51	61	64	61
4	79.4	130.2
5	174.8	88
6	171.4	169.8				F	Open field activity test
7	175.4	152.6
8	115.2	184.2						Control												Fluid
9	160.4	157.4					Mouse	1	2	3	4	5	6	7	8	9	10	11	12	1	2	3	4	5	6	7	8	9	10	11	12
10	201	193				Time points	1	241	234	138	350	286	301	114	224	117	201	143	222	214	186	250	171	297	185	293	124	149	229	217
11	173.2	146					2	177	172	191	339	172	218	107	162	86	184	123	141	172	182	212	98	151	211	213	91	180	195	210
12	160.4	200.6					3	150	170	140	375	231	231	123	187	163	100	111	181	165	176	188	95	180	155	214	155	214	176	113
							4	152	197	111	401	210	183	65	204	117	246	92	148	151	170	190	116	223	233	110	290	192	213	166
							5	270	136	122	390	211	180	113	239	247	155	218	150	134	166	161	95	199	205	203	128	263	179	181
							6	162	117	105	456	216	159	98	39	157	81	122	199	130	82	283	151	129	214	281	177	180	232	179
						G	Open field rearing
								Control												Fluid
							Mouse	1	2	3	4	5	6	7	8	9	10	11	12	1	2	3	4	5	6	7	8	9	10	11	12
						Time points	1	28	42	13	56	39	29	30	38	32	22	35	25	29	34	39	45	41	35	46	31	52	57	41
							2	35	39	31	54	31	23	43	30	21	35	33	35	26	50	38	40	49	48	35	45	45	44	35
							3	62	69	28	50	55	44	43	46	33	32	31	42	29	66	32	42	41	40	40	46	64	52	27
							4	72	63	31	53	47	34	41	63	30	34	30	48	35	57	55	48	45	51	32	21	48	70	50
							5	48	52	20	59	41	32	44	51	29	18	38	44	32	62	36	29	42	36	39	35	46	59	48
							6	67	52	16	51	37	38	35	32	23	27	36	51	40	41	49	44	31	32	50	32	34	57	50

## Sheet: Fig 2
A	Serum amyloid A in plasma
		Control					Fluid
	Mouse	1	2	3	4	5	1	2	3	4	5
Time (days)	0	0	30.95	0			11.7	0	0
	5	33.39	434	976.12			679.76	149.15	1476.73	845.52
	7	2102.78	2017.78	1737.78	1773.89		1002.22	1492.78	1536.67	1823.33	1970.56
	12	2051.11	1939.44	1625.56	1816.67	1922.78	2042.78	1978.33	1145	1998.89	1187.78
B	Colon length
		Control											Fluid
	Mouse	1	2	3	4	5	6	7	8	9	10	11	1	2	3	4	5	6	7	8	9	10	11
Time (days)	0	7.5	7.2	7	7.8								7.7	6.5	7.2	7.6
	5	5.9	6.2	5.5	6.8	6.5							5.3	5.9	5.8	6.1	6.2
	7	5.1	5.6	5.7	5.9	5.6	6.7	6.3	5.4	5.5	5.9		6.7	6.5	5.5	6.2	6.5	6.1	5.7	6.2	6.5	6.5
	12	6.1	5.5	5.6	5.3	5.5	6.9	6.8	7.1	5.7	6	6	6.1	6	6.5	6.4	7.6	6.8	6.9	7.3	7.3	6.5	6.4
C	Myeloperoxidase activity
		Control										Fluid
	Mouse	1	2	3	4	5	6	7	8	9	10	1	2	3	4	5	6	7	8	9	10
Time (days)	0	0.58	0.54	0.54	0.38							0.44	0.46	0.43	0.52
	5	2.055	4.138	2.267	1.177	1.26						4.641	1.966	5.189	3.827	2.517
	7	4.573	6.331	5.75	5.978	5.087	5.141	4.243	4.492	7.032	5.817	3.685	3.429	5.62	6.151	5.885	3.936	5.082	6.161	7.394	3.183
	12	2.002	3.03	5.493	4.001	4.543	5.07	2.134	6.606	3.668		3.305	2.118	3.052	2.346	2.329	0.549	2.833	6.693	4.454
D	Histologic score
		Inflammation									Epithelial architecture
	Mouse	1	2	3	4	5	6	7	8	9	1	2	3	4	5	6	7	8	9
7 days	Control	1.75	1.75	1.92	1.67		1.67	1.9	2.43		1.88	2.38	1.54	1.25		1.67	1.7	2.14
	Fluid	2.36	1.85	1.75	2.83	1.46	1.44	1.5	1.64		1.82	1.46	1.31	2	0.92	1	1.64	1.73
12 days	Control	2.3	2.18	2.45	2	2.54	1.92	1.21	2	1.92	2.2	2.27	1.73	2	1.31	0.58	0.36	0.7	0.92
	Fluid	1.23	1.38	1.54	1.58	1.53	1.6	0.45	0.87	1.13	0.85	0.94	1	1.58	0.87	0.4	0	0.13	0.27

## Sheet: Fig 3
A	Mucosal surface histologic quantification
		Normal crypt									Partial crypt loss									Epithelial lining									Total loss									Hyperproliferation
	Mouse	1	2	3	4	5	6	7	8	9	1	2	3	4	5	6	7	8	9	1	2	3	4	5	6	7	8	9	1	2	3	4	5	6	7	8	9	1	2	3	4	5	6	7	8	9
7 days	Control	14.26	0	20.23	43.31		27.44	42.88	19.72		52.11	33.37	57.13	23.72		40.62	29.31	10.26		11.47	27.44	9.85	22.54		4.62	8.03	7.86		22.15	36.9	12.8	10.43		22.31	12.28	25.25		0	2.3	0	0		5.01	7.51	36.91
	Fluid	10.53	45.59	31.76	0	22.19	35.38	70.79	52.71		5.95	4.43	19.75	0	5.09	35.03	23.71	8.69		25.08	8.9	10.83	13.84	13.02	13.83	2.26	4.21		11.64	18.24	14.93	34.83	4.97	6.18	3.24	22.54		46.8	22.84	22.73	51.32	54.72	9.59	0	11.85
12 days	Control	11.01	0.55	7.06	12.67	15.83	48.77	82.03	54.1	18.85	2.18	1.45	2.85	0	2.91	0	3.45	0	5.29	20.19	28.79	16.07	6.45	5.92	18.76	3.13	6.55	12.57	30.32	43.15	25	42.56	22.97	12.12	1.36	7.94	3.75	36.31	26.07	49.03	38.32	52.36	30.34	10.03	31.41	59.54
	Fluid	67.36	53.93	26.06	1.62	40.39	100	85.07	56.06	80.29	15.55	13.16	30.72	34.76	28.67	0	7.66	17.53	0	4.83	13.9	3.94	5.6	0	0	3.05	0	0	6.19	8.75	10.88	27.02	15.22	0	0	0	3.69	6.06	10.26	28.4	31	15.71	0	4.21	26.41	16.02
B	Crypt length
		Control									Fluid
	Mouse	1	2	3	4	5	6	7	8	9	1	2	3	4	5	6	7	8	9
Time (days)	7	144	127	146	141	110.258	90.6703	113.763			239	189	124	303	206	146.324	107.798	106.952
	12	188	213	194	221	255	182.64	167.548	200.57	224.205	162	115	168	186	166	117.889	134.187	151.332	175.561
C	Epithelial proliferation (Ki67)
		Control					Fluid
	Mouse	1	2	3	4	5	1	2	3	4	5
Time (days)	7	0.385	0.421	0.468	0.424		0.56	0.593	0.555	0.62	0.541
	12	0.755	0.759	0.647	0.507	0.575	0.569	0.598	0.563	0.465	0.607

## Sheet: Fig 4
A	Alanine aminopeptidase qPCR
		Control				Fluid
	Mouse	1	2	3	4	1	2	3	4
Time (days)	0	0.89	2.132	1.639	0.321	1.2	1.909	0.661	1.378
	7	14.851	18.668	9.53	11.1	8.53	9.798	16.593	14.954
	12	8.831	7.323	11.571	14.954	11.412	30.117	70.156	29.293
B	Mucin-2 qPCR
		Control				Fluid
	Mouse	1	2	3	4	1	2	3	4
Time (days)	0	0.834	1.997	0.805	0.746	0.435	0.834	0.083	0.746
	7	15.536	15.428	29.192	36.95	33.071	30.856	20.499	21.819
	12	92.251	50.126	31.505	30.856	97.511	108.196	227.15	166.283
C	Chromogranin A qPCR
		Control				Fluid
	Mouse	1	2	3	4	1	2	3	4
Time (days)	0	0.357	1.993	1.185	1.185	0.53	0.776	0.459	0.502
	7	1.361	1.185	0.868	0.787	0.505	0.862	0.776	0.676
	12	0.498	0.313	0.402	0.408	0.231	0.923	1.553	1.253
D	Goblet cell count
Mouse	Control	Fluid
1	29	42
2	32	52
3	28	41
4	33	66
5	22	39
6	45	45
7	37	38
8	52	51
9	28	46
F	In vivo permeability assays
		Control										Fluid
	Mouse	1	2	3	4	5	6	7	8	9	10	1	2	3	4	5	6	7	8	9	10
Time (days)	7	3.55462	1.81325	5.62695	4.82536	0.659	4.574	1.42	1.71	6.51	2.46	2.83265	4.04279	2.71213	5.68185	4.72326	1.42	2.717	2.67	3.28	0.76
	12	3.616	1.545	0.6	2.588	0.598	3.113					0.711	1.09	1.528	0.498	2.234	2.11

## Sheet: Fig 5
B	WB values
	Sample	P-ERK	t-ERK	ERK ratio	Normalized ERK			Sample	P-ERK	t-ERK	ERK ratio	Normalized ERK
Ctrl 7 days	1	1.37525e+06	2.81332e+06	0.488835	1		Ctrl 7 days	1	2605290	4.06802e+06	0.640432	1
	2	641326	3.19042e+06	0.201016	0.411215			15	2.63322e+06	4.06689e+06	0.647476	1.011
Fluid 7 days	3	4.69353e+06	3.19954e+06	1.46694	3.00089		Fluid 7 d	16	6.05722e+06	4.07673e+06	1.4858	2.32
	4	5.55831e+06	3.77442e+06	1.47263	3.01252
Ctrl 12 days	5	1.23335e+06	1.70713e+06	0.722471	1.47794
	6	1.22033e+06	2.89612e+06	0.421366	0.86198
Fluid 12 days	7	964887	2.09478e+06	0.460616	0.942272
	8	209656	1.04174e+06	0.201256	0.411706
Ctrl 7d	9	1.23289e+06	3.77442e+06	0.326644	0.668209
Fluid 7d	10	1.82609e+06	2.48278e+06	0.735503	1.5046
Ctrl 12 days	11	2.3646e+06	2769924	0.853668	1.74633
	12	936473	1.47679e+06	0.634127	1.29722
Fluid 12 days	13	1.19287e+06	3.19972e+06	0.372806	0.762641
	14	358598	1.5907e+06	0.225434	0.461166
D	Transforming growth factor-beta 1 qPCR
		Control					Fluid
	Mouse	1	2	3	4	5	1	2	3	4	5
Time (days)	0	1.784	0.536	1.634	0.803		1.297	2.426	1.773	1.146
	7	6.925	7.03	4.624	4.936		3.823	3.196	4.196	5.431	3.88
	12	3.019	4.063	3.511	4.096		3.755	5.266	6.534	7.044	4.662
E	Epiregulin qPCR
		Control					Fluid
	Mouse	1	2	3	4	5	1	2	3	4	5
Time (days)	0	1.388	0.318	1.46	1.947		1.498	2.668	1.95	1.858
	7	31.327	21.721	6.007	20.979		2.553	2.105	6.261	10.259	5.871
	12	6.923	10.197	8.691	6.83		5.721	4.943	2.998	3.007
F	Fibroblast growth factor-2 qPCR
		Control					Fluid
	Mouse	1	2	3	4	5	1	2	3	4	5
Time (days)	0	1.283	0.383	1.937	1.319		1.506	1.757	1.57	1.683
	7	9.297	8.331	3.236	5.85		2.77	2.221	3.795	5.721	3.534
	12	3.504	4.462	4.368	3.181		3.213	8.765	5.144	4.728	3.218

## Sheet: S1 Fig
A	Water consumption
		Control			Fluid
	Cage	1	2	3	1	2	3
Time (days)	1	2.5	3.6	2	3.6	4	4
	2	4.25	4	4	4	4	3
	3	5	4.6	4	5	4.6	4
	4	2.5	3.4	2	2	3	3
	5	3.75	4	2.4	2.6	2.4	2.4
	6	2	2		2.4	3.6
B	Fecal blood
		Control																	Fluid
	Mouse	1	2	3	4	5	6	7	8	9	10	11	12	13	14	15	16	17	1	2	3	4	5	6	7	8	9	10	11	12	13	14	15	16	17
Time (days)	0	0	0	0	0	0	0	0	0	0	0	0	0		0	0	0	0	0	0	0	0	0	0	0	0	0	0	0	0	0	0	0	0	0
	1	0	0	0	0	0	0	0	0	0	0	0	0		0	0	0	0	0	0	0	0	0	0	0	0	0	0	0	0	0	0	0	0	0
	2	0	0	0	0	0	0	0	0	0	0	0	0		0	0	0	0	0	0	0	0	0	0	0	0	0	0	0	0	0	0	0	0	0
	3	0	0	0	0	0	0	0	0	0	0	0	0		0	0	0	0	0	0	0	0	0	0	0	0	0	0	0	0	0	0	0	0	0
	4	1	2	0	0	0	1	3	2	0	2	3	2		0.5	3	1	2	3	0	1.5	1	2.5	0	2	1	1	1	1.5	0.5	2.5	1	1.5	0	0.5
	5	1	4	3	1	2.5	3	4	0	3.5	2	2	3		3	2	1	1	2	2	0	3	2	0	4	2	2	2	1	0.5	1	0	2	0.5	1.5
	6	3	3	4	3	2	3	2.5	2.5	3.5	1.5	0.5	1		2	3	1	2.5	2.5	1	1	1.5	2	3	4	2	3	4	0	2.5	1	0	1	1.5	1.5
	7	4	4	1	2	1	4	2	3.5	2	0	0.5	1		1	0.5	0.5	2.5	1	1	0	1	1	1	3	0	2.5	1.5	0	1	0	0.5	0.5	1	0.5
	8					2.5	2	1	2	1.5					1	0.5	0.5	2.5						1	2	0	1	0				0.5	0.5	1	0.5
	9					0	0	0	0	1					0.5	0	0.5	1						0.5	0	0	1	0				0.5	0	0.5	0
	10					0	0	0	0	0					0.5	0	0.5	0.5						0	0	0	1	0				0.5	0.5	0.5	0.5
	11					0	0	0	0	0					0.5	0	0.5	0.5						0	0	0	1	0				0.5	0.5	0.5	0.5
	12					0	0	0	1	0					0.5	0	0.5	0.5						0	0	0	0	0				0.5	0.5	0.5	0.5
C	Stool consistency
		Control																	Fluid
	Mouse	1	2	3	4	5	6	7	8	9	10	11	12	13	14	15	16	17	1	2	3	4	5	6	7	8	9	10	11	12	13	14	15	16	17
Time (days)	0	0	0	0	0	0	0	0	0	0	0	0	0		0	0	0	0	0	0	0	0	0	0	0	0	0	0	0	0	0	0	0	0	0
	1	0	0	0	0	0	0	0	0	0	0	0	0		0	0	0	0	0	0	0	0	0	0	0	0	0	0	0	0	0	0	0	0	0
	2	0	0	0	0	0	0	0	0	0	0	0	0		0	0	0	0	0	0	0	0	0	0	0	0	0	0	0	0	0	0	0	0	0
	3	0	0	0	0.5	0	0	0	0	0.5	0	0	0		0	0	0	0	0	0	0	0	0	0	0	0	0	0	0	0	0	0	0	0	0
	4	0	0	0.5	0	0.5	0	0	0	0.5	0.5	0	0		0	0	0	0	0.5	0	0	0	0	0.5	0	0	0	0.5	0	0	0	0	0	0	0
	5	0.5	1	0.75	0.5	2	1	2.5	2.5	3	0.5	0	1		0.5	0	2	1	1	0	1	0.5	0.5	2	2	0	0.5	0.5	0.75	0	0.75	0	0	0	0.5
	6	2	2.5	2	2	2	1.5	3	2.5	3	1.5	1.5	2.75		0.5	1.5	1	1	1.5	0	1	2	0.5	1.5	2	0	1.5	2	1.25	1	1.5	1	0.5	1.25	0.75
	7	3	3	2.5	3	2	3	3	2.5	3	2	1	2.75		0.5	1.5	2	1	1.5	0.75	1	1.5	1	2	3	1.5	1	1	0.5	1	2.5	0	0.5	1.25	1.5
	8					2	3	2.5	3	2.5					0.5	1.5	2	1						2	3	1.5	1	2				0	0.5	1.25	1.5
	9					2	2.5	2	3	2					0.5	1.25	0.5	1						1.5	2.5	1.5	1.5	2.5				0	0.25	0	1
	10					1.5	1	2	3	1					0	1	0.5	1.25						1.5	0.5	1	1	1.25				0	0	0	0.5
	11					1.5	1	2	3	1					0	1	0.5	1.5						1.5	0.5	1	1	1.25				0	0	1	1
	12					1.5	0	0.75	2.5	0.75					0	1	0.5	1.5						0.75	1.5	0.5	1.5	0.75				0	0	1	1
D	Plasma protein
		Control									Fluid
	Mouse	1	2	3	4	5	6	7	8	9	1	2	3	4	5	6	7	8	9
Time (days)	7	4.8	3.8		4.8	5	5.2	4.8	5.2	5.2	5.6	4.8	4.8	5.2	3.8	4.8	5.2	5.8
	12	5.2	4.4	4	4.2	4	3.8	4	4	4	4.8	4.6	4.8	5	5.2	5	5.2	5.2	5
E	Locomotive activity of mice in the center of the open field
		Control												Fluid
	Mouse	1	2	3	4	5	6	7	8	9	10	11	12	1	2	3	4	5	6	7	8	9	10	11	12
Time points	1	639	688	383	927	882	889	541	744	383	482	555	531	685	615	688	568	863	642	748	399	518	813	710
	2	499	541	507	823	560	663	429	517	341	501	429	462	445	491	631	405	465	545	595	420	492	507	582
	3	475	475	384	905	594	709	374	553	444	382	430	503	473	453	565	376	435	502	508	523	534	537	397
	4	415	591	281	949	595	559	312	597	348	579	328	439	451	436	585	385	510	610	349	811	535	535	492
	5	717	483	260	910	632	547	396	513	763	465	487	362	363	401	389	351	453	516	538	542	709	386	460
	6	368	386	293	1004	602	506	340	296	431	365	380	574	405	257	749	407	371	539	655	550	615	479	546
F	Locomotive activity of mice in the periphery of the open field
		Control												Fluid
	Mouse	1	2	3	4	5	6	7	8	9	10	11	12	1	2	3	4	5	6	7	8	9	10	11	12
Time points	1	41	86	105	108	36	94	61	82	19	50	40	124	35	41	91	34	75	88	74	14	63	36	80
	2	28	23	48	88	27	71	17	70	18	37	19	56	11	23	24	24	52	28	44	9	98	36	71
	3	6	21	41	101	38	40	72	79	34	16	12	40	22	19	42	18	34	25	49	57	74	37	38
	4	31	18	88	66	13	78	28	38	18	71	3	18	10	27	37	11	73	34	25	73	43	83	90
	5	67	8	87	61	28	59	25	110	75	57	86	40	24	23	15	10	63	57	41	28	121	57	80
	6	12	17	33	80	18	12	33	33	23	14	3	77	30	12	43	22	6	37	56	46	72	61	54

## Sheet: S2 Fig
A	Interleukin-1 beta qPCR
		Control					Fluid
	Mouse	1	2	3	4	5	1	2	3	4	5	6
Time (days)	0	0.593	0.751	0.902	0.745	1.093	1.538	2.891	1.397	1.665	0.452	0.786
	5	3.913	2.271	6.011	1.547	6.614	3.205	3.397	2.656	3.829	0.454
	7	169.95	133.495	86.602	55.349		48.902	29.718	129.432	212.068	171.639
	12	317.584	121.918	49.152	263.462		118.919	57.484	62.833
B	Tumor necrosis factor qPCR
		Control					Fluid
	Mouse	1	2	3	4	5	1	2	3	4	5	6
Time (days)	0	0.352	0.916	1.064	0.867	0.856	1.006	2.07	1.88	1.243	0.688	1.406
	5	0.459	0.319	0.69	0.4	0.803	0.373	0.27	0.153	0.163	0.071
	7	5.764	5.165	5.368	6.142		4.347	3.609	6.841	9.758	4.795
	12	7.206	2.493	1.255	4.789		8.902	4.797	7.799	6.372

## Sheet: S3 Fig
A	Ki67 qPCR
		Control					Fluid
	Mouse	1	2	3	4	5	1	2	3	4	5
Time (days)	0	0.925	0.8	0.822	1.644	0.444	0.659	0.964	1.373	1.472	1.092
	7	0.594	0.32	0.925	0.701		1.812	1.726	1.063	1.163	1.482
	12	1.187	1.139	1.033	0.951		1.299	2.765	3.312	2.492	1.566
B	Axin-2 qPCR
		Control					Fluid
	Mouse	1	2	3	4	5	1	2	3	4	5
Time (days)	0	1.019	0.893	1.108	0.991	0.746	0.716	0.822	1.131	0.736	1.1
	7	1.644	1.383	2.342	1.775		3.993	3.83	2.903	2.545	1.85
	12	2.11	1.929	4.37	1.041	1.308	1.577	3.599	12.532	9.697	6.857
